# Supplementary material for: Long noncoding RNAs as novel predictors of survival in human cancer: a systematic review and meta-analysis
Source: Mol Cancer. 2016 Jun 28;15:50. doi: 10.1186/s12943-016-0535-1 (PMC4924330; doi:10.1186/s12943-016-0535-1)
Supplement: Additional file 1: Table S2. — A table presenting all meta-analyses done. 'Analysis' refers to the the type of data used in each meta-analysis, as this was explained in Methods. 'Studies' refers to the number of studies included within each meta-analysis. Columns 'HR' and '95 % CI' refer to the summary Hazard Ratio (HR) of each meta-analysis with its 95 % Confidence Interval (CI) (lower and upper limit). 'Tau' refers to the squared root of the estimate of between-study variance in each of our random-effects meta-analyses. Columns 'I and '95 % CI' refer to a measure of between-study heterogeneity and its corresponding 95 % CI. 'Q-statistic' and its 'P-value' refer to Cochran's Q measure of heterogeneity with its p-value. 'Observed', 'Expected' and 'P-value (binomial)' refer to the observed and expected amount of statistically significant results and the comparison between the two, as this was described in Methods. (XLSX 50.7 kb) [file 12943_2016_535_MOESM1_ESM.xlsx]

## Sheet: Table S2 - All meta-analyses
LncRNA	Analysis	Studies	HR	95% CI (lower)	95% CI (higher)	P-value	Tau	I2 (%)	95% CI (lower, %)	95% CI (higher, %)	Q statistic	P-value (Q statistic)	Observed	Expected	P-value (binomial)
6 lncRNA risk score	Multivariate	4	1.57	1.29	1.92	0.0000	0	0	0	47.37	0.3	0.96	2	2.1	1
6 lncRNA risk score	Univariate	4	1.79	1.49	2.16	0.0000	0	0	0	9.67	0.23	0.97	3	2.6	1
6 lncRNA risk score	Primary Multi	4	1.57	1.29	1.92	0.0000	0	0	0	47.37	0.3	0.96	2	2.1	1
6 lncRNA risk score	Primary Uni	4	1.79	1.49	2.16	0.0000	0	0	0	9.67	0.23	0.97	3	2.6	1
GAS5	Multivariate	3	0.81	0.22	3.03	0.7511	1.27	93.25	74.36	99.83	25.18	0	3	2.1	0.562
GAS5	Univariate	4	0.84	0.31	2.24	0.7271	0.94	96.95	88.99	99.81	30.68	0	4	2	0.057
GAS5	Primary Multi	4	0.81	0.33	2	0.6479	0.78	94.47	80.49	99.65	27.19	0	4	2.1	0.128
GAS5	Primary Uni	4	0.84	0.31	2.24	0.7271	0.94	96.95	88.99	99.81	30.68	0	4	2	0.057
H19	Univariate	4	1.19	1.06	1.32	0.0025	0	0	0	98.21	3.21	0.36	2	0.8	0.176
H19	Primary Multi	4	1.16	1.04	1.29	0.0100	0	0	0	98.27	3.44	0.33	2	0.8	0.17
H19	Primary Uni	4	1.19	1.06	1.32	0.0025	0	0	0	98.21	3.21	0.36	2	0.8	0.176
HOTAIR	Multivariate	17	2.25	1.77	2.86	0.0000	0.12	52.18	13.25	85.16	32.15	0.01	17	12.4	0.011
HOTAIR	Univariate	26	2.33	1.95	2.79	0.0000	0.1	57.11	23.62	77.43	62.81	0	22	18.7	0.191
HOTAIR	Primary Multi	26	2.22	1.86	2.65	0.0000	0.08	48.74	14.31	78.54	52.07	0	25	18.2	0.002
HOTAIR	Primary Uni	26	2.33	1.95	2.79	0.0000	0.1	57.11	23.62	77.43	62.81	0	22	18.7	0.191
MALAT1	Multivariate	6	2.23	1.75	2.83	0.0000	0	0	0	84.54	5.04	0.41	5	3.5	0.411
MALAT1	Univariate	6	2.4	1.86	3.1	0.0000	0.01	13.96	0	86.1	5.55	0.35	4	4.2	1
MALAT1	Primary Multi	7	2.03	1.64	2.52	0.0000	0	0.01	0	84.83	6.54	0.37	5	4.1	0.707
MALAT1	Primary Uni	6	2.4	1.86	3.1	0.0000	0.01	13.96	0	86.1	5.55	0.35	4	4.2	1
PVT1	Multivariate	3	3.22	2.12	4.87	0.0000	0	0	0	17.4	0.06	0.97	3	2	0.556
PVT1	Univariate	4	2.53	1.56	4.11	0.0002	0.1	39.46	0	97.43	5.55	0.14	3	2.1	0.627
PVT1	Primary Multi	4	2.99	2.1	4.27	0.0000	0	0	0	56.2	0.5	0.92	4	2.7	0.309
PVT1	Primary Uni	4	2.53	1.56	4.11	0.0002	0.1	39.46	0	97.43	5.55	0.14	3	2.1	0.627
SChLAP1	Univariate	3	2	1.49	2.67	0.0000	0	0	0	97.29	1.43	0.49	0	0	0
SChLAP1	Primary Multi	3	1.98	1.55	2.54	0.0000	0	0	0	98.28	1.43	0.49	0	0	0
SChLAP1	Primary Uni	3	1.98	1.55	2.54	0.0000	0	0	0	98.28	1.43	0.49	0	0	0
